# Supplementary material for: The gut of the finch: uniqueness of the gut microbiome of the Galápagos vampire finch
Source: Microbiome. 2018 Sep 19;6:167. doi: 10.1186/s40168-018-0555-8 (PMC6146768; doi:10.1186/s40168-018-0555-8)
Supplement: Supplementary file 1 — Table S1. Taxonomic composition of Galápagos finch gut microbial communities, from Illumina 16S rRNA gene surveys, based on OTU clustering at 97% identity trimmed to at least 1% relative abundance in at least one finch. (XLSX 196 kb) [file 40168_2018_555_MOESM1_ESM.xlsx]

## Sheet: 072218_OTU97_-s_-e_-c_RA>1%_AA.
ID	Finch-KGSK2076-pallida-SantaCruz-mar20-2016	Finch-1-2ndset-olivacea-Pinta-nov12-2015	Finch-1-magnirostris-Pinta-nov11-2015	Finch-131-difficilis-Wolf-nov3-2015	Finch-132-difficilis-Wolf-nov3-2015	Finch-135-difficilis-Wolf-nov3-2015	Finch-137-difficilis-Wolf-nov3-2015	Finch-138-difficilis-Wolf-nov3-2015	Finch-139-difficilis-Wolf-nov3-2015	Finch-140-difficilis-Wolf-nov3-2015	Finch-142-difficilis-Wolf-nov3-2015	Finch-143-difficilis-Wolf-nov3-2015	Finch-144-difficilis-Wolf-nov3-2015	Finch-147-difficilis-Wolf-nov3-2015	Finch-150-difficilis-Wolf-nov3-2015	Finch-152-difficilis-Wolf-nov3-2015	Finch-158-difficilis-Darwin-nov4-2015	Finch-160-difficilis-Darwin-nov4-2015	Finch-161-difficilis-Darwin-nov5-2015	Finch-164-difficilis-Darwin-nov4-2015	Finch-165-difficilis-Darwin-nov4-2015	Finch-166-difficilis-Darwin-nov5-2015	Finch-168-difficilis-Darwin-nov5-2015	Finch-170-difficilis-Darwin-nov5-2015	Finch-171-difficilis-Darwin-nov5-2015	Finch-172-difficilis-Darwin-nov5-2015	Finch-173-difficilis-Darwin-nov5-2015	Finch-174-difficilis-Darwin-nov5-2015	Finch-175-difficilis-Darwin-nov5-2015	Finch-176-difficilis-Darwin-nov5-2015	Finch-177-difficilis-Darwin-nov5-2015	Finch-180-fuliginosa-SantaCruz-nov8-2015	Finch-181-fortis-SantaCruz-nov8-2015	Finch-182-SM-fortis-SantaCruz-nov8-2015	Finch-185-fortis-SantaCruz-nov8-2015	Finch-186-scandens-SantaCruz-nov8-2015	Finch-187-fuliginosa-SantaCruz-nov9-2015	Finch-190-fuliginosa-SantaCruz-nov10-2015	Finch-191-scandens-SantaCruz-nov10-2015	Finch-193-scandens-SantaCruz-nov10-2015	Finch-194-fuliginosa-SantaCruz-nov10-2015	Finch-2-2ndset-olivacea-Pinta-nov12-2015	Finch-200-difficilis-Pinta-nov12-2015	Finch-203-difficilis-Pinta-nov12-2015	Finch-204-difficilis-Pinta-nov12-2015	Finch-205-difficilis-Genovesa-nov13-2015	Finch-207-conirostris-Genovesa-nov13-2015	Finch-212-difficilis-Genovesa-nov13-2015	Finch-218-difficilis-Genovesa-nov13-2015
denovo10204	0	0	0	0	24	1	0	0	27	0	0	10	3	0	0	0	2	2	5	1	62	0	1	71	0	0	0	0	0	0	0	46	0	0	0	0	4	0	0	0	0	1	0	46	471	0	0	0	0
denovo10323	308	1147	9615	279	5498	2188	7764	9106	2143	10262	3479	2857	1020	75	12332	2337	22	92	3069	8632	9299	2755	13326	7	2437	6748	44	9	101	15	10532	9852	4225	26	11092	3593	5771	3986	5785	9673	1881	80	3672	386	7482	9	8	9	3460
denovo10987	0	0	0	64	0	0	1	922	0	0	0	5	148	0	0	16	0	0	0	0	0	0	0	0	0	0	0	0	0	0	0	0	0	1	0	1	120	0	2	0	0	0	0	0	0	0	59	0	0
denovo11000	0	0	0	0	0	0	0	0	0	0	0	0	0	10	0	2	0	2006	27	0	0	181	9	0	0	1034	2	0	9	0	0	0	0	0	0	0	0	0	0	0	0	0	0	0	0	0	0	0	0
denovo11239	0	0	0	0	0	0	0	0	0	0	0	0	0	0	0	0	0	0	0	0	0	0	0	0	0	0	0	0	0	0	0	0	0	0	0	0	0	0	0	0	0	0	0	0	0	0	0	743	0
denovo11365	0	0	0	3	0	39	1	0	4	0	0	0	65	0	0	0	0	24	24	0	0	165	286	0	30	210	11	22	3467	2	2	0	0	0	2	0	0	0	0	0	0	0	0	0	0	0	0	0	0
denovo11413	0	0	0	0	0	0	0	0	2	0	0	0	0	0	0	0	0	0	0	0	0	6	0	0	0	0	0	0	1	15	0	0	1	0	0	0	0	0	0	0	0	0	0	0	0	0	0	0	0
denovo11440	0	0	0	0	602	30	1	0	0	0	0	0	49	0	0	0	0	0	1	0	0	0	0	1099	0	13	15	604	97	338	4	1	7	162	1	0	89	2	0	0	1	0	0	36	0	1966	540	60	0
denovo11664	1	0	0	0	0	0	0	0	1	0	0	0	1	0	0	0	0	0	1	0	0	0	0	0	26	3	0	0	0	3	0	0	0	0	0	0	0	0	0	20	0	0	0	0	0	0	0	0	0
denovo11732	7	55	0	0	0	0	0	0	0	0	0	0	0	0	0	0	0	0	0	0	0	0	0	5	0	0	0	0	0	0	3	0	2	0	0	0	2	0	0	0	0	0	0	1	0	17	1	0	0
denovo11868	0	0	0	3	0	0	0	0	0	0	151	0	0	0	0	0	0	0	18	0	0	0	0	0	0	0	24	25	0	0	219	0	0	0	1	103	0	156	158	0	0	0	80	0	0	0	0	0	0
denovo11964	0	0	0	0	38	250	0	0	0	0	0	2	69	0	0	0	443	294	64	1	0	134	18	0	4	26	4	0	0	2	101	0	0	150	0	0	0	0	1	0	0	0	0	1	4	0	0	0	0
denovo12371	0	0	0	0	0	0	0	0	0	0	0	0	0	0	0	0	0	0	0	0	0	0	0	0	0	0	0	0	0	0	0	0	0	0	0	0	0	0	0	0	0	0	0	0	0	0	0	3	0
denovo12431	0	0	0	0	0	12	0	0	0	0	0	0	0	0	0	0	0	0	0	0	0	0	1	3	0	0	0	0	0	0	726	1	0	0	0	0	0	0	2	0	0	0	2	60	0	0	0	0	0
denovo12747	0	0	0	0	0	21	0	0	0	0	0	0	0	0	0	0	0	0	0	0	1	0	0	0	0	0	0	3	0	0	0	0	35	4	0	0	133	0	0	0	0	0	1	27	0	2	1	3	0
denovo12749	22	0	0	0	0	0	0	0	0	0	1	63	0	0	0	0	0	0	0	0	0	6	18	0	0	0	0	0	0	0	0	9	4	0	0	0	0	0	1	0	0	2	5	13	6	0	0	0	0
denovo1278	0	0	0	0	0	0	0	0	0	0	0	0	0	0	0	0	0	0	1	0	0	3	1	6	0	0	0	0	0	0	0	0	0	0	0	0	0	0	0	31	0	0	0	0	0	0	0	0	0
denovo12791	0	20	0	3	56	0	0	20	0	0	167	38	5	0	0	0	0	0	0	0	0	0	3	0	0	1	0	0	0	0	0	0	0	0	0	56	0	0	0	0	0	0	0	0	0	0	0	0	0
denovo13069	0	0	0	0	0	0	0	45	0	0	1	214	0	0	0	17	0	0	0	0	0	0	0	0	0	0	0	0	0	0	0	0	157	0	0	0	157	0	0	0	0	0	0	0	0	0	0	0	0
denovo13165	0	0	0	0	0	0	0	0	0	0	0	0	0	0	0	0	0	1	0	0	0	0	0	0	0	0	0	0	0	0	0	0	0	0	0	0	0	0	0	0	0	0	0	0	0	0	0	0	0
denovo13746	0	0	0	0	0	0	0	0	0	0	0	0	0	0	0	0	0	0	0	0	0	0	0	0	0	0	0	0	0	0	0	0	0	0	0	0	0	0	0	0	0	0	0	0	0	0	0	0	0
denovo1387	0	0	0	0	0	0	0	0	0	0	0	0	0	0	0	0	0	0	0	0	0	0	0	0	0	0	0	0	0	0	0	0	0	0	0	0	0	0	0	0	0	0	0	0	0	0	0	0	0
denovo13978	9	0	0	0	0	0	0	0	0	0	0	0	0	0	0	0	0	0	0	0	1	0	0	0	0	0	0	0	0	0	0	0	0	0	0	0	0	0	0	0	0	0	4	0	1	3	0	2	0
denovo14021	0	1	0	0	0	0	0	1	0	0	0	389	0	0	1	548	0	0	0	0	0	0	15	0	0	2	0	0	0	0	0	0	0	0	0	305	0	0	0	0	0	0	0	0	0	0	0	0	0
denovo14088	1	0	0	0	0	0	0	1	11	0	0	2	0	1	0	0	0	0	0	0	0	4	0	0	0	1	0	0	0	1	1	0	0	0	0	0	1	35	0	2	8	0	0	23	0	1	0	18	22
denovo1455	0	0	0	8	0	6	1	7	4	2	4	21	18	0	0	4	16	10	84	21	7	24	35	8	2	40	8	3	1	2	1	58	1	0	16	12	7	1	5	0	0	712	5	8	51	0	0	2	0
denovo14571	0	0	0	4	0	0	0	216	0	0	0	0	0	0	0	0	0	7	0	1	0	0	74	0	0	0	0	0	0	0	0	274	0	0	0	0	69	0	33	0	0	0	0	0	0	0	0	0	0
denovo14604	0	0	0	6	0	0	0	14	0	0	0	0	0	1	0	0	0	0	0	0	0	0	0	0	0	0	0	0	0	0	0	0	0	0	0	48	0	0	0	0	0	0	0	0	0	0	0	0	0
denovo14794	0	15	0	0	0	0	0	0	0	0	0	0	1	0	0	0	0	0	0	0	0	0	0	0	16	0	0	0	1	0	0	0	0	0	2	0	0	1	0	0	0	0	0	0	0	0	0	0	0
denovo14841	5	1	0	0	2	0	0	0	21	0	0	2	2	0	0	0	4	2	0	0	0	65	0	34	1	9	0	0	10	9	6	0	6	32	12	0	6	0	1	99	1	0	0	20	0	24	5	37	0
denovo14853	0	1	0	0	0	8	0	0	0	0	0	0	0	0	0	0	0	1	2	0	0	0	1	0	0	1	0	3	0	7	154	0	21	1	0	0	3	2	0	0	68	0	0	475	0	0	0	0	1
denovo15407	0	1	0	53	0	2	0	12	0	0	0	0	5	0	0	25	0	5	0	58	1	1	20	0	0	0	0	0	0	0	0	99	0	0	0	1	5	0	8	0	0	0	0	0	0	0	0	0	0
denovo15650	0	0	0	0	0	0	0	0	0	0	0	0	0	0	0	0	0	0	0	0	0	0	16	0	0	0	0	244	0	0	0	0	0	0	0	0	0	0	0	0	0	0	0	0	0	0	0	0	0
denovo15845	0	0	0	0	0	0	0	0	0	0	0	0	0	0	0	0	0	0	0	0	0	0	0	0	0	0	0	0	0	0	0	0	0	0	0	0	0	0	0	0	0	0	0	0	0	0	0	0	0
denovo16435	1	0	0	0	0	0	0	0	0	0	0	0	0	0	0	0	0	0	0	0	0	0	0	4	0	1	2	23	14	169	76	0	0	0	0	0	0	0	0	0	0	0	0	0	0	518	12	0	1
denovo16655	0	0	0	205	0	0	0	0	0	0	29	0	1	0	0	0	0	5	0	0	0	0	0	0	0	0	26	0	0	0	207	0	0	0	0	14	1	0	28	0	0	0	20	0	0	0	0	0	0
denovo16669	0	0	0	2	1	0	0	0	15	0	0	2	8	1	0	3	0	0	7	0	0	0	0	0	298	0	0	42	0	0	0	0	0	0	0	0	0	0	0	0	0	0	0	0	0	0	0	0	0
denovo16847	308	1842	0	0	0	1	0	0	0	0	0	0	0	1	0	1	1	0	1	0	0	0	1	2	0	1	0	0	0	0	1	0	0	0	0	0	1	0	0	0	0	27	0	1	0	364	0	0	0
denovo17070	29	0	0	0	0	0	0	0	0	0	0	0	0	0	0	0	0	0	0	0	0	0	0	0	0	0	0	0	0	0	0	0	0	37	0	0	0	0	0	0	0	0	2	0	7	262	50	2	9
denovo17148	0	0	0	0	0	0	0	0	0	0	0	6	0	0	0	0	0	0	0	0	0	0	0	0	0	0	0	0	0	0	0	0	35	0	0	0	0	8	0	0	0	0	0	0	0	0	0	0	0
denovo17179	0	0	0	0	2	0	0	0	22	0	0	0	2	0	0	0	0	0	0	0	63	275	3	0	0	83	1	0	5	12	0	1	0	0	0	0	0	0	0	3	16	0	0	0	4	0	0	0	0
denovo17545	4	0	0	0	0	0	0	0	6	0	0	0	0	0	0	0	0	0	0	0	0	0	0	1	1	0	0	0	0	0	0	0	0	0	5	0	0	0	0	30	0	0	0	0	0	1	0	0	0
denovo17675	0	0	0	63	1607	875	1553	101	121	3	25	19	1228	2113	3167	3810	0	731	210	4	4	143	234	0	0	900	1353	723	5487	956	254	0	0	2	0	0	0	1	306	0	2	1	1	0	1	1221	0	0	0
denovo17967	0	1	1	0	0	1	0	0	0	0	0	0	0	0	0	0	0	0	0	0	0	0	0	14	0	0	0	2	0	0	0	1	3	0	1	0	22	0	0	0	0	0	0	7	0	1	841	40	0
denovo18610	0	0	114	0	2	0	2	70	15	0	0	9	0	0	0	5	0	0	0	0	0	1	1	0	0	2	3	1	0	0	2	0	0	0	0	0	1	68	0	2	7	0	3	7	0	0	0	1	3
denovo18896	0	0	0	0	0	3	0	0	2	0	0	0	147	0	0	0	0	0	0	0	0	0	0	0	0	0	0	0	669	0	0	0	0	0	0	0	0	0	0	0	0	0	0	0	0	0	0	0	0
denovo1903	60	1	1	2	731	1	1	1	940	1	1	10	77	0	7	3	7	1	65	1	70	1470	10	54	4395	581	14	2	141	354	0	2	6	3	24	1	11	3	2	5541	9079	2	2	2	14	1	2	1	0
denovo19054	0	0	0	0	0	0	0	1	0	0	0	0	1	0	0	0	0	0	0	3	1	0	3	0	0	0	0	0	0	0	0	8	0	0	0	0	10	0	3	0	0	0	0	0	0	0	0	0	0
denovo19148	0	0	0	0	0	0	0	1	0	0	0	3	0	0	0	0	0	0	0	0	0	0	0	0	0	0	0	0	1	0	0	0	0	0	0	0	3	0	0	0	0	0	0	0	0	0	0	0	0
denovo19262	0	0	1	0	2	0	0	0	0	0	0	0	1	0	0	1	1	0	1	0	0	0	0	0	0	0	0	0	0	0	1	1	0	0	0	1	0	0	0	0	0	1	2125	0	0	0	0	1	1
denovo19368	4	565	0	1	1	10	1	1645	15	2	0	7	2900	33	1	11	3	6	12	12	26	18	25	1	2345	806	288	205	1379	2	16	3	1	2	64	0	1	15	0	0	1	0	0	0	0	3	0	13	4
denovo19930	0	0	0	0	0	0	0	0	0	0	0	0	0	0	0	0	0	0	0	0	0	0	0	347	0	0	0	0	0	0	0	0	0	0	0	0	0	0	0	0	0	0	1	0	0	0	0	0	0
denovo19977	0	0	0	0	17	0	0	0	95	0	0	5	0	0	0	0	2	0	11	0	6	110	2	0	645	38	2	1	2	12	1	0	1	0	2	0	1	0	0	250	347	0	1	0	1	0	0	0	0
denovo20158	0	0	0	16	0	0	0	2	0	0	2	40	0	0	0	3	6	0	2	0	0	10	41	0	1	0	4	0	1	0	0	52	5	9	10	0	0	0	2	253	0	2	15	98	41	0	1	0	0
denovo20162	0	0	0	3	0	4	0	0	0	0	0	0	2	154	4	0	0	0	0	0	0	0	0	0	0	9	0	3	0	0	0	0	1	0	0	0	0	0	0	0	0	0	0	0	0	0	0	0	0
denovo20441	0	0	0	0	0	0	0	0	0	0	0	0	91	0	0	0	0	0	0	0	0	0	0	0	0	0	0	0	0	0	0	0	0	0	0	1845	0	0	0	0	0	0	0	0	0	0	0	0	0
denovo20443	0	0	0	0	0	0	0	0	0	0	2	4	0	0	0	0	0	0	0	0	0	0	0	0	0	0	0	0	0	0	0	0	2	0	0	266	0	62	0	0	0	0	0	0	0	0	0	0	0
denovo20444	1	0	0	0	0	0	0	0	2	0	0	0	0	0	0	0	0	0	0	0	0	4	0	0	0	0	0	0	1	0	0	0	0	0	0	0	0	0	0	0	0	0	0	0	0	0	0	0	0
denovo20707	1	0	0	0	0	0	0	0	0	0	1	10	0	0	0	0	0	3	14	0	0	2	0	281	0	0	0	0	0	3	0	0	0	0	0	0	0	0	0	0	0	0	0	0	0	0	0	0	0
denovo20929	0	0	0	11	0	0	0	0	0	0	138	0	0	0	0	0	0	0	5	0	0	0	0	0	0	0	3145	77	0	0	2460	0	1	0	0	1675	1	444	1549	1	1	0	1	0	0	0	0	0	0
denovo20964	0	1	0	0	0	1	0	0	0	0	0	0	0	0	0	0	0	0	1	0	0	0	0	1	0	0	0	3	5	68	0	0	4	4	15	0	0	0	0	0	0	0	2	0	0	15	4	2	1
denovo21131	0	0	0	0	0	0	0	9	0	0	0	0	18	0	0	0	0	0	0	0	0	0	0	0	0	1	0	3	0	0	3	0	1	444	12	1	3	0	0	0	0	0	0	35	0	0	4	0	0
denovo21139	0	0	0	0	0	0	0	0	0	0	0	0	0	0	0	0	0	0	0	0	0	0	0	278	0	0	0	0	0	0	0	0	0	0	0	0	0	0	0	0	0	0	0	0	0	0	0	0	0
denovo21349	0	0	0	0	0	1	0	0	0	0	47	0	0	0	0	0	0	0	0	0	0	0	0	0	0	0	0	0	0	0	0	0	0	0	0	457	0	1	0	0	0	0	0	0	0	0	0	0	0
denovo21645	2	552	0	0	0	0	0	0	0	0	0	0	0	0	0	0	0	0	0	0	1	0	0	0	0	0	0	0	0	0	0	0	0	0	0	0	0	0	1	0	0	0	0	0	0	0	0	0	0
denovo21790	0	0	0	15	77	0	0	1	0	0	13	20	6	0	0	1	0	0	0	0	0	0	4	0	0	0	0	0	0	0	0	2	0	0	0	4	0	0	0	0	0	0	0	0	0	0	1	0	0
denovo22458	0	1	0	0	0	0	0	0	0	0	1	0	0	0	0	0	0	0	0	0	0	0	0	0	0	0	0	0	0	0	1	0	0	0	0	0	0	0	0	0	0	0	0	0	0	0	0	0	1
denovo22610	0	0	0	0	0	0	0	0	0	0	0	0	0	0	0	0	0	0	0	0	0	0	0	0	0	0	0	0	0	0	0	0	0	0	0	0	0	0	0	0	0	0	0	0	0	0	0	0	0
denovo2266	0	0	0	0	0	0	0	0	0	0	0	0	0	0	0	0	0	0	0	0	0	0	0	0	0	0	0	0	0	0	0	0	0	0	0	0	0	0	0	0	0	0	1	0	0	0	0	0	1
denovo22853	0	0	0	0	18	0	0	40	11	0	0	21	1	0	0	0	0	0	1	0	38	0	3	0	0	0	0	0	1	0	0	21	1	0	0	0	3	0	0	358	0	1	1	7	409	0	0	0	0
denovo22963	0	0	0	0	0	0	0	34	0	0	3	6	0	0	0	0	0	0	0	0	0	0	0	16	0	0	0	0	0	0	0	0	0	0	0	0	73	0	0	0	0	0	0	0	0	0	75	0	0
denovo22997	0	0	0	0	0	0	0	0	0	0	0	206	0	0	0	312	0	0	0	0	0	0	2	0	0	0	0	0	0	0	0	0	0	0	0	90	0	0	0	0	0	0	0	0	0	0	0	0	0
denovo23005	1	2	0	10	1	0	0	11	0	0	0	0	4	0	0	6	0	0	0	103	0	0	35	0	0	0	0	0	0	0	0	104	2	0	0	1	18	0	16	0	0	0	0	0	0	0	0	0	0
denovo2374	0	0	0	10	11	0	0	0	12	0	0	59	18	173	0	115	0	72	78	2	0	0	0	0	146	0	0	1	2	1	0	0	0	0	0	0	0	0	0	0	0	0	0	0	0	0	0	0	0
denovo23743	0	0	0	0	0	0	0	0	0	0	0	0	0	0	0	0	0	0	0	0	0	0	0	0	0	0	0	0	0	0	0	0	0	0	0	0	0	0	0	0	0	0	0	3	85	0	0	0	0
denovo23777	24	0	0	0	0	0	0	0	1	0	33	518	0	0	1	0	2	45	367	2	0	27	4	3269	6	10	2	19	73	225	1	0	0	107	1	0	0	1	0	0	0	0	0	0	1	2	0	0	0
denovo23977	47	1	0	0	0	0	0	0	0	0	0	2	0	4	0	2	1	0	0	1	0	2	3	26	1	10	33	47	180	1040	7	0	0	0	1	0	0	0	0	0	0	0	0	0	0	0	0	0	0
denovo24301	0	0	0	15	42	0	0	13	0	0	76	4	87	0	0	2	0	0	0	0	0	0	1	0	0	0	0	0	0	0	0	0	0	0	0	25	0	0	0	0	0	0	0	0	0	0	0	0	0
denovo24344	19	2	1	1	0	0	1	0	0	1	1	2	1	0	1	0	0	0	0	0	2	1	0	26	0	4	1	1	1	55	9	54	10	361	165	0	0	32	0	0	2	0	15	1	2	42	13	5	2
denovo24388	11	187	0	1256	0	1	0	148	1	0	0	0	235	0	0	176	0	7	3	809	0	4	102	0	1	0	0	0	0	0	0	817	13	0	0	2	59	0	52	0	2	0	1	0	0	1	0	1	1
denovo24786	0	3	0	0	0	0	0	0	0	0	0	0	455	0	0	0	0	0	2	0	0	0	0	0	0	6	0	0	2	0	5	0	0	0	0	0	0	0	0	0	0	0	0	0	0	0	0	2	0
denovo24944	0	1	0	3	0	0	0	0	0	1	0	0	1	0	0	0	0	1	0	0	0	0	0	0	0	0	0	0	0	2	0	2	1	0	0	1	0	0	0	2	0	0	0	15	4143	0	0	0	1
denovo25055	1	0	0	0	0	0	0	0	0	0	0	0	0	0	0	0	0	0	0	0	0	0	1	754	1	0	0	0	0	0	0	0	0	0	0	0	0	0	0	0	0	0	0	0	0	0	1	0	0
denovo25279	0	0	0	0	0	1	0	0	7	0	1	0	116	0	0	0	0	0	0	0	0	0	0	0	0	370	7	0	5	0	0	0	0	0	0	0	0	0	0	0	0	0	0	0	0	0	0	0	0
denovo25435	0	0	0	0	0	0	0	2	0	0	1	3	0	0	0	0	0	1	3	0	0	0	0	0	0	0	0	0	0	0	0	0	7	0	0	4	0	11	0	0	0	0	0	0	0	0	0	0	0
denovo26679	0	0	0	0	0	0	0	0	0	0	0	0	0	0	0	0	0	0	0	0	0	0	0	0	0	0	0	0	0	0	0	0	0	0	0	0	0	0	0	0	0	0	168	0	0	0	0	0	0
denovo26856	1	0	0	0	0	0	0	1	2	0	0	0	0	0	0	0	0	0	3	0	0	0	0	203	0	0	0	22	13	3	0	0	0	0	0	0	1	0	1	0	0	0	0	1	0	5174	0	267	0
denovo27144	1504	0	0	0	0	0	1	0	0	0	0	0	0	0	0	0	0	0	0	0	0	0	0	0	0	0	0	0	0	0	0	0	0	0	2	0	0	1	0	0	0	0	7	2	0	4	0	2	0
denovo27159	157	136	2	0	0	1	1	70	2	0	43	192	7	1	0	3	5	27	31	247	1	85	1113	68	0	4	117	1	54	37	1	2	14	0	57	1	107	2	1	0	2	3	30	1	0	1	425	10	1
denovo2722	56	49	0	1	0	54	2	0	0	1	0	0	0	2	1	2	1	0	0	1	0	1	16	296	0	0	0	8	0	0	1494	3	66	2	1	0	15	7	1	1	0	1	1	5832	0	15	10	2	3
denovo27316	0	0	0	0	0	0	0	1	0	0	1	0	0	0	0	0	0	0	0	0	0	0	0	0	0	0	0	0	0	0	0	0	0	0	0	6	0	0	0	0	0	0	0	0	0	0	0	0	0
denovo27335	7	0	0	2	0	9	0	0	0	0	0	1	211	8	0	7	2694	8	978	1	9	35	13	8	917	172	371	1381	6	3996	5	0	0	0	1	0	1	0	17	0	1	0	1	0	0	0	0	0	0
denovo27336	0	0	0	0	0	0	0	0	0	0	0	5	1	0	0	0	0	0	2	0	0	0	0	0	0	0	0	0	0	0	0	0	27	0	0	6	0	3	0	0	0	0	0	0	0	0	0	0	0
denovo27371	0	0	0	0	108	1	0	0	131	0	0	0	0	1	0	0	29	0	9	2	60	0	0	3253	0	0	0	0	0	0	1	0	0	0	0	0	0	0	0	1	0	0	0	0	0	0	0	0	0
denovo27551	0	0	0	1	0	0	0	0	0	0	6	0	0	0	0	0	0	0	0	0	0	0	0	0	0	0	380	3	0	0	160	0	0	0	0	31	0	14	33	0	0	0	108	0	0	0	0	0	0
denovo27633	2	0	0	0	103	0	2	4	15	1	2	1	0	0	0	1	0	0	0	0	0	2	1	0	0	7	1	0	0	0	0	0	0	0	0	0	1	18	0	7	11	0	0	11	0	0	0	5	4
denovo27946	88	899	1	0	0	0	0	127	0	1	0	0	0	0	0	0	0	0	0	0	0	0	0	0	0	0	0	0	0	0	0	1	0	0	0	0	0	0	0	0	0	2	0	2	0	2	0	17	1
denovo28030	15	19	0	0	0	0	0	0	0	0	0	44	0	0	0	0	0	0	0	0	1	0	0	0	0	2	0	2	0	1	7	3	85	164	13	0	12	44	0	0	0	0	0	57	0	0	0	0	95
denovo28070	0	0	0	19	2	0	0	5	0	1	0	0	0	0	0	4	0	0	0	25	0	0	8	0	0	1	0	0	0	0	0	18	1	0	0	2	2	0	2	0	0	0	1	0	0	0	0	0	0
denovo28127	0	0	2	0	0	0	0	0	0	0	0	1	24	0	0	0	0	0	0	1	0	0	1	1	0	1	3	1	62	5118	4	0	0	0	0	0	0	0	0	0	0	0	0	0	0	42	0	9	0
denovo28148	37	117	55	9	60	128	303	140	66	260	115	56	20	3	547	63	0	2	126	211	448	61	170	0	34	349	1	0	14	0	346	334	200	4	516	215	323	192	290	271	0	35	39	25	149	1	0	3	541
denovo28313	99	0	0	1	0	0	0	0	0	0	0	0	0	0	0	0	0	0	0	0	0	0	0	0	0	0	0	0	0	0	0	5	2	0	2	0	0	0	0	0	0	10	48	13	3	3	2	16	1
denovo28387	0	0	0	0	0	0	0	2091	0	0	0	0	71	0	0	3	0	0	0	0	0	0	0	0	0	0	0	0	0	0	0	0	0	0	0	2	0	0	0	0	0	0	0	0	0	0	0	0	0
denovo28511	0	0	0	0	0	1	0	0	0	0	0	0	0	0	0	0	0	0	11	0	0	0	0	0	1	8	15	44	199	505	0	0	0	0	1	0	1	0	0	0	0	0	0	0	0	0	0	0	0
denovo2856	17	6	0	0	15	167	0	0	2	0	0	98	10	0	0	2	4	3	6	1	0	6	1	70	0	19	9	23	0	37	28	22	84	1	70	0	825	258	2	0	2	127	1	175	1	1	1	580	23
denovo28589	0	0	0	0	0	0	0	0	0	0	0	1	0	0	0	0	0	0	0	0	0	0	0	0	0	0	0	0	0	0	0	0	0	0	0	0	0	0	0	0	0	0	0	0	0	0	0	0	0
denovo28612	0	0	1	0	236	0	0	14	0	0	8	0	156	0	0	0	0	0	0	0	0	0	0	0	0	0	0	0	0	0	0	0	0	0	0	0	391	0	0	0	0	0	0	0	0	0	0	0	0
denovo28617	1	0	0	0	286	1	0	148	0	1	0	161	54	0	0	1	0	6	0	0	0	1	2	1	0	0	1	0	3	0	2	72	0	0	0	1	2	2	0	0	0	0	9	670	0	0	0	0	0
denovo28670	0	0	3	29	24	0	0	0	44	0	0	89	28	146	0	122	0	105	126	17	0	40	1	0	121	0	0	23	1	1	2	0	3	0	0	0	0	1	0	0	0	0	4	2	3	0	0	0	0
denovo28816	0	0	0	0	0	0	0	1	18	0	0	0	0	0	0	0	0	6	0	0	0	0	0	0	0	0	0	0	0	1	0	21	0	0	46	0	7	2	0	0	5	0	0	0	0	0	0	0	0
denovo28989	0	1	0	3	271	67	0	0	1077	2	1	12	12	0	0	3	1	1	167	2	206	923	27	65	15	450	8	1	3	17	6	4	3	0	62	0	343	0	5	4	1170	1	0	34	11	0	0	13	0
denovo29024	0	0	0	0	0	0	0	0	0	0	0	0	0	0	0	0	0	0	0	0	0	0	0	0	0	0	0	0	0	0	0	0	0	0	0	0	0	0	0	0	0	0	0	0	0	0	0	0	0
denovo29114	11	116	0	0	0	0	0	0	0	0	0	21	0	0	0	0	0	0	0	0	0	0	0	0	0	0	1	0	0	0	0	0	0	0	0	0	1	0	0	0	0	0	0	0	0	0	0	1	0
denovo29178	0	0	0	2	4	3	2	8	6	0	4	21	6	2	0	17	0	0	11	20	0	2	2	0	10	0	0	0	5	0	3	1	1	1	0	1	54	14	1	0	55	0	0	0	3	1	0	0	0
denovo29254	0	0	1	0	0	1	0	4	0	0	0	0	1	0	0	0	0	0	0	0	0	1	1	0	0	0	0	0	3	0	8	12	0	1	0	0	1	4	0	0	38	0	1	0	0	0	0	0	1
denovo29374	0	0	0	0	0	0	0	0	0	0	47	0	1	0	0	0	0	0	0	0	0	0	0	0	0	0	0	0	0	0	0	0	0	0	0	278	0	0	0	0	0	0	0	0	0	0	0	0	0
denovo29408	0	0	0	0	0	0	0	0	0	0	0	0	3443	0	0	0	0	0	0	0	0	0	1	0	0	5	3	2	105	0	1	0	0	0	0	0	0	0	0	0	0	0	0	0	0	0	0	0	0
denovo29465	5	672	0	0	404	0	0	0	0	0	0	0	0	0	0	0	0	0	0	1	0	0	13	0	0	0	0	0	0	0	0	0	0	0	1	0	0	0	0	0	0	0	0	0	1	0	1	0	0
denovo2950	0	0	0	0	0	0	0	0	0	0	0	0	0	0	0	0	0	0	0	0	0	0	0	1	0	0	0	0	0	0	0	0	0	0	0	0	0	0	0	0	0	0	0	0	0	0	0	0	0
denovo29565	0	0	0	0	0	0	0	0	0	0	0	0	0	0	0	0	0	0	0	0	0	0	0	0	0	0	0	0	0	0	0	0	0	0	0	0	0	0	0	0	0	0	0	0	0	0	0	0	0
denovo2977	0	0	0	0	0	0	0	0	0	0	0	0	0	0	0	0	0	0	0	0	0	0	0	0	0	0	0	0	0	0	0	0	1	290	0	0	0	0	0	0	0	0	0	0	0	0	0	1	0
denovo2979	0	0	2	0	5	72	0	0	0	0	0	1	7	194	0	20	1	29	7	7	0	7	6	0	0	23	110	0	6	174	6	0	23	8	0	0	0	0	0	0	0	0	8	358	14	0	0	0	1
denovo30558	73	0	0	0	0	0	0	0	0	0	0	0	0	0	0	0	0	0	0	0	0	0	0	0	0	0	0	0	0	0	0	2	6	0	0	0	0	0	1	0	0	0	6	2	5	3	0	26	0
denovo30801	0	0	0	0	0	0	0	0	0	0	0	0	0	0	0	0	0	0	0	0	0	0	0	45	0	0	0	1	0	0	0	0	0	0	0	0	0	0	0	0	0	0	0	43	0	1	0	0	0
denovo3090	223	0	0	0	0	0	0	0	1	0	0	1	0	0	0	0	0	0	0	0	0	0	0	0	0	2	1	0	0	0	0	2	0	0	4	0	0	2	0	0	0	0	5	2	2	5	0	5	1
denovo31012	2	203	0	0	1389	1	2	6177	0	0	0	1	1	0	0	0	0	0	125	0	0	0	12	1	0	1	0	0	15	0	9	0	0	1	0	0	391	2	0	0	0	2	0	1	1	1	0	1	0
denovo31583	0	0	0	0	0	0	0	0	0	0	0	0	0	0	0	1	0	0	0	0	0	0	0	0	0	0	0	0	0	0	0	0	0	0	0	559	0	0	0	0	0	0	0	0	0	0	0	0	0
denovo3183	0	0	0	0	0	0	0	0	0	0	0	0	1201	0	0	0	0	0	0	0	0	0	1	0	0	15	0	1	8	0	0	0	0	0	0	0	0	0	0	0	0	0	0	0	0	0	0	0	0
denovo31902	146	0	0	0	0	0	0	11	31	1	0	0	439	0	0	0	0	0	0	0	0	0	0	0	0	10	4	1	28	0	0	0	0	2	0	0	0	3	0	0	0	0	0	0	0	1	0	2	0
denovo32260	0	0	0	0	0	0	0	0	0	0	2	43	0	0	0	0	0	0	0	0	7	0	0	0	0	0	0	0	0	0	0	0	0	0	0	0	302	0	0	0	0	0	0	0	0	0	0	0	0
denovo32278	0	0	0	6	0	0	0	0	0	0	1	0	0	0	0	0	0	0	0	0	0	0	0	0	0	0	0	0	0	0	0	0	0	0	0	7	0	0	0	0	0	0	0	0	0	0	0	0	0
denovo32294	0	0	0	2	5	67	0	0	0	0	0	4	0	145	23	3	0	0	0	0	0	0	0	0	0	63	33	7	0	13	0	6	14	0	0	0	0	0	0	0	0	0	0	0	0	0	0	0	0
denovo32591	0	0	0	0	0	0	0	519	1	0	0	1	0	0	0	0	1	0	0	0	0	0	0	0	0	0	0	0	0	0	0	0	0	0	0	0	0	0	0	1	0	0	0	0	0	0	0	0	0
denovo32698	8	0	0	0	0	0	0	0	0	0	0	0	0	0	0	0	0	0	0	0	0	0	0	0	0	0	0	0	0	0	0	1	0	0	0	0	0	0	0	0	0	0	0	1	0	4	0	0	2
denovo32804	0	0	0	0	0	0	0	4	0	0	0	2316	0	0	0	3607	0	0	0	0	0	0	11	0	0	0	0	0	0	0	0	0	0	0	0	1234	0	0	0	0	0	0	0	0	0	0	0	0	0
denovo32935	16	96	87	11	28	124	462	32	95	433	107	37	25	0	531	67	1	1	184	278	554	86	233	0	0	256	0	0	1	0	322	435	270	1	591	88	196	138	233	1	7	25	52	8	167	0	0	0	319
denovo32999	2	0	0	0	0	0	0	0	0	0	0	0	0	0	0	0	0	0	0	0	0	0	0	0	0	0	0	0	0	0	0	0	0	0	0	0	0	0	0	0	0	700	0	0	1	0	6	0	0
denovo33279	1	3	0	0	0	0	0	0	0	0	0	0	0	0	0	0	0	0	0	0	0	0	0	1	0	0	0	0	0	0	0	0	0	0	0	0	0	0	0	0	0	27	0	0	0	15	0	1	0
denovo33501	0	0	0	0	0	0	0	0	0	0	0	0	0	0	0	0	0	0	0	0	0	0	0	0	0	0	0	0	0	0	0	0	0	0	0	271	0	0	0	0	0	0	0	0	0	0	0	0	0
denovo3390	0	0	0	0	0	0	0	0	0	0	268	0	99	0	0	0	0	0	0	0	0	0	0	0	0	0	0	0	0	0	1	2	0	0	0	3481	0	0	0	0	0	0	1	0	0	0	0	0	0
denovo33947	0	0	0	0	0	0	0	0	0	0	0	0	0	0	0	0	360	0	0	0	1	92	0	0	0	5	5	0	0	0	2	0	0	0	0	0	0	0	0	0	0	0	0	0	0	0	0	0	0
denovo34109	0	0	0	108	0	0	0	3	0	0	0	0	197	0	0	12	0	0	0	27	0	0	7	0	0	0	0	0	0	0	0	67	1	0	0	0	8	0	9	0	0	0	0	0	0	0	0	0	0
denovo34239	2	0	0	0	0	0	0	0	0	0	24	0	0	0	0	0	2	2	0	0	0	2	2	18	0	0	1	0	1	0	65	13	21	248	134	0	16	0	38	0	1	1	0	0	0	62	0	87	177
denovo34339	518	359	2	0	0	0	1	162	2	0	2	0	315	0	0	1	0	4	0	0	1	1	0	0	0	5	17	0	92	1	2	15	7	2	0	0	0	0	5	0	9	0	56	36	31	22	0	134	9
denovo3444	0	0	0	0	0	0	0	0	0	0	0	0	0	0	0	0	0	0	0	0	0	0	0	0	0	0	0	0	0	0	0	0	0	0	0	0	0	0	0	0	0	0	0	0	0	0	0	0	0
denovo35003	0	1	0	18	0	0	0	7	0	0	0	0	2	0	0	12	0	0	0	119	1	0	20	0	0	0	0	0	0	0	0	58	1	0	1	0	9	0	2	0	0	0	0	0	0	0	0	0	0
denovo35198	0	0	0	0	0	0	0	0	0	0	0	5	0	0	0	1	0	0	0	0	0	0	0	0	0	0	14	0	0	0	0	0	0	0	0	0	43	1	0	0	0	0	0	0	0	0	0	0	0
denovo35311	0	1	0	0	0	0	0	0	0	0	0	0	0	0	0	0	0	0	0	0	0	0	0	0	0	0	0	0	0	0	0	0	0	0	0	0	0	6	0	0	0	0	0	0	0	0	0	0	0
denovo35322	0	0	0	0	0	0	1	0	0	0	30	0	0	0	0	0	0	0	0	0	0	0	0	0	0	0	0	0	0	0	0	0	0	0	0	431	1	0	0	0	0	0	0	0	0	0	0	0	0
denovo35489	1	0	0	0	0	0	0	0	0	0	0	1	24	0	1	0	0	0	0	0	0	0	1	0	0	0	0	0	0	1	59	0	1	1	0	0	1	0	0	0	1	1	11	23	0	68	97	3973	0
denovo35637	0	0	0	1	0	0	0	20	0	0	0	0	0	0	0	1	0	0	2	0	0	0	0	0	0	0	0	0	0	1	0	0	0	0	0	1	0	1	0	0	0	0	0	0	1	0	0	1	0
denovo35797	0	0	0	0	14	0	0	0	75	0	0	8	3	0	0	0	1	0	14	0	11	189	4	26	1176	49	2	1	4	21	0	0	0	0	7	0	1	0	0	493	501	0	0	0	1	0	0	0	0
denovo36145	0	0	0	0	0	0	0	0	0	0	0	0	0	0	0	0	1	0	0	0	0	0	0	0	0	0	0	0	1	0	4	0	1	7	0	0	0	0	0	0	0	0	0	10	0	1	0	4	1
denovo36644	0	0	0	0	0	5	0	0	0	0	0	1	0	0	0	0	0	0	0	0	0	0	0	2	0	1	0	3	0	0	0	0	16	44	0	0	2	0	0	0	0	0	0	0	0	17	280	1	0
denovo3667	0	0	5	0	0	2	0	12	0	0	0	0	0	0	0	0	0	0	0	0	0	0	0	0	1	0	3	0	0	0	2	21	0	0	0	1	2	28	0	0	55	0	0	7	0	0	0	0	5
denovo3704	0	0	0	0	0	0	0	0	1	0	0	0	0	0	0	0	0	0	2	0	0	0	0	0	0	0	0	0	0	0	0	0	0	0	0	0	0	0	0	0	0	0	0	0	0	0	0	0	0
denovo37086	37	37	0	0	13	24	0	1	0	1	0	61	5	0	1	0	0	1	1	0	0	0	1	0	0	2	3	97	0	196	13	1	137	384	21	0	111	43	0	0	1	0	1	394	0	4	1	0	388
denovo37166	0	0	0	775	0	0	0	0	0	0	770	0	198	0	0	0	0	3	0	0	0	0	0	0	0	0	0	0	0	0	0	0	0	0	1	0	185	0	0	0	0	0	0	0	0	0	0	0	0
denovo37583	0	0	0	0	0	0	0	0	0	0	0	0	0	0	0	0	0	0	0	0	0	0	0	0	0	0	0	0	0	0	0	20	2	0	0	0	2	0	0	0	0	0	0	0	0	0	0	0	0
denovo37691	0	0	0	0	0	0	0	16	0	0	0	0	0	0	0	6	0	0	0	0	0	0	1	0	0	0	0	0	0	0	0	1	0	0	0	1	11	0	0	0	0	0	0	0	0	0	0	59	0
denovo37875	0	0	107	184	164	441	418	6	490	545	55	157	144	14	773	277	106	275	523	612	662	339	332	0	7	231	98	22	1	5	435	648	34	1	579	21	336	41	220	0	202	28	40	65	505	0	0	1	1
denovo37987	15	3	1	0	0	0	0	0	2	0	0	2	0	0	0	0	1	0	2	0	1	1	1	2	0	1	0	0	10	1	2	18	14	1	0	0	9	0	0	1	2	4	0	0	0	0	3	1	1
denovo37989	0	0	0	0	0	0	0	0	0	0	0	0	0	0	0	0	0	1	1	0	0	0	0	0	0	0	0	0	611	0	0	0	0	0	0	0	0	0	0	0	0	0	0	0	0	0	0	0	0
denovo38006	0	0	0	0	0	0	0	0	0	0	0	0	0	0	0	0	0	0	0	0	0	0	0	0	0	0	0	0	0	0	0	0	0	0	0	0	1	0	0	573	0	0	0	0	0	0	0	0	0
denovo38031	0	0	0	0	0	0	0	0	0	0	0	0	0	0	0	0	0	0	0	0	0	0	0	0	0	0	0	0	0	0	0	0	0	0	0	0	0	1	0	0	0	0	0	0	0	0	3648	0	0
denovo38073	0	0	0	0	0	0	0	0	0	0	0	0	0	0	0	0	0	0	0	0	0	0	0	0	0	0	0	0	0	0	0	0	1	0	0	0	0	0	0	0	0	0	0	0	173	0	0	0	0
denovo38116	0	0	0	0	0	0	0	0	0	0	38	0	0	0	0	0	0	0	0	0	0	0	0	0	0	0	1	27	0	0	52	0	0	0	0	19	0	24	4	0	0	0	0	0	0	0	0	0	0
denovo38466	4	0	43	0	4	0	20	14	32	0	2	2	3	2	5	2	0	0	0	0	2	0	0	0	0	9	3	0	0	2	0	0	0	0	0	0	9	295	5	1	0	0	2	44	0	7	0	113	45
denovo38506	0	0	0	10	11	0	0	0	2	0	4	0	6	0	0	1	0	0	0	0	0	0	0	0	0	0	0	3	0	0	0	0	0	0	0	2	0	0	0	0	0	0	0	0	0	0	0	0	0
denovo38684	2	0	0	0	10	184	0	0	38	1	0	0	0	1	0	1	3	2	6	1	2	6	34	207	0	11	7	19	0	2	428	20	26	0	46	0	784	1	7	0	1	32	1	283	2	22	151	94	0
denovo39298	0	8	0	0	0	0	0	0	0	0	0	14	0	0	0	0	0	0	0	0	0	0	0	0	0	0	0	0	0	0	0	0	283	0	0	0	0	35	0	0	0	0	0	2	0	0	0	3	0
denovo3933	0	0	4	0	14	272	1	0	0	0	0	1	64	11	0	11	507	186	109	21	0	128	12	0	0	44	24	0	1	2	173	0	1	0	1	0	0	0	0	0	0	0	11	15	17	0	0	0	0
denovo39533	0	0	0	13	312	0	0	0	14	0	0	6	1	1	0	12	0	2	43	5	0	0	0	0	42	0	0	14	0	0	0	0	0	0	0	0	0	0	0	0	0	0	0	0	0	0	0	0	0
denovo39540	1	0	0	15	155	166	21	1	262	0	4	38	22	0	0	58	4	22	128	26	0	287	88	0	42	47	0	0	4	0	181	1	0	33	2	11	1	25	1	25	1	0	6	1	0	0	0	0	0
denovo39600	0	0	0	0	6	0	0	27	0	0	0	47	0	0	1	0	0	1	0	0	8	0	3	0	0	0	0	0	0	0	0	35	1	0	0	0	2	1	0	197	0	0	1	155	1101	0	1	0	0
denovo3966	0	0	0	107	0	0	0	0	1	0	65	0	74	0	0	0	0	1	0	0	0	0	0	0	0	0	1	10	2	0	1407	0	0	0	0	44	0	239	105	1	0	0	0	0	0	0	0	0	0
denovo39744	74	98	0	0	0	0	0	0	0	0	0	0	0	0	0	0	0	0	0	0	0	0	0	0	0	0	1	0	0	0	0	0	0	0	0	0	0	0	0	0	0	0	0	0	0	142	0	0	0
denovo40041	0	0	0	0	3	0	0	0	0	2	0	1	2	0	0	0	12	0	0	0	0	0	0	0	0	0	0	0	0	0	0	4	0	0	0	0	0	0	0	1	0	0	1	158	142	0	0	0	0
denovo40052	1	0	0	2	0	1	0	112	0	0	0	439	0	0	1	2	0	0	0	0	0	0	2	0	0	0	0	0	0	0	0	2	0	0	3	0	0	0	0	0	0	0	0	0	0	0	0	0	0
denovo40236	0	0	0	0	0	0	0	0	0	0	0	0	0	0	0	0	0	0	0	0	0	0	0	0	0	0	0	0	0	0	0	0	0	0	0	0	0	0	0	0	0	0	0	0	0	0	0	0	0
denovo40244	0	10	0	0	32	0	0	702	0	1	0	0	0	0	0	0	0	0	82	0	0	0	17	0	0	8	0	0	2	0	12	0	0	0	59	0	194	3	0	0	0	0	0	0	0	0	0	0	0
denovo40598	59	48	0	0	1	50	0	0	0	0	2	2	1	1	0	0	0	0	0	0	0	1	0	70	0	3	1	25	0	0	11	3	84	29	1	1	391	2	1	0	2	0	0	1352	0	508	2571	108	1
denovo40708	0	0	0	0	0	0	0	0	0	0	3	0	0	2	0	1	0	371	21	1	0	54	6	0	0	115	0	0	0	0	4	0	0	0	0	0	0	0	0	0	0	0	0	0	0	0	0	0	0
denovo40845	228	0	0	0	0	0	0	0	0	0	0	0	0	0	0	0	0	0	0	0	0	0	0	0	0	0	0	0	0	0	0	4	0	0	0	0	0	0	0	0	0	1	9	7	4	19	0	13	15
denovo41156	0	0	0	0	0	0	0	0	0	0	0	0	0	0	0	0	0	0	0	0	0	0	0	0	0	0	0	0	0	0	0	0	0	0	0	0	0	0	0	0	0	0	0	0	0	0	0	0	0
denovo41639	0	0	0	1	0	0	0	0	0	0	0	0	0	0	0	0	0	0	0	0	0	0	0	0	0	0	0	0	0	0	0	0	0	0	0	0	0	0	0	0	0	0	0	0	0	0	269	0	0
denovo4170	1	1	0	0	0	0	0	0	0	0	0	32	0	0	0	0	0	0	0	0	0	0	0	0	0	0	0	0	0	0	0	0	0	0	0	0	0	0	0	0	0	0	0	0	0	0	0	0	0
denovo41727	26	0	0	0	0	0	0	0	0	0	1	0	0	0	0	0	0	0	0	0	0	0	0	0	0	0	1	0	0	0	0	0	0	1	0	0	0	0	0	0	0	756	2	0	0	1	5	0	1
denovo41902	1	0	93	0	2	0	6	56	12	0	1	7	0	1	3	6	1	0	0	0	0	0	0	0	0	2	3	1	2	0	1	0	1	0	0	0	1	73	0	1	9	0	5	22	0	0	0	0	8
denovo42046	0	0	0	0	0	0	0	0	0	0	0	0	0	0	0	0	0	0	0	0	0	0	181	0	0	0	0	2703	0	0	0	0	0	0	0	0	0	0	0	0	0	0	0	0	0	0	0	0	0
denovo4244	57	0	0	0	0	0	0	0	1	0	0	0	0	0	0	0	0	0	0	0	0	0	0	0	0	0	0	0	0	0	0	0	0	0	0	0	0	0	0	0	4	0	0	0	0	2	0	1	0
denovo42812	0	0	0	270	266	980	20	0	21	0	0	40	222	2966	811	2	0	19	3	1	2	2	0	1	0	1286	211	1130	7	52	1	35	232	0	2	0	1	0	0	0	0	1	0	0	0	0	0	0	0
denovo43283	0	0	0	0	0	0	0	0	0	0	0	0	0	0	0	0	0	0	0	0	1	1	0	0	0	0	6	0	2	2	1	0	0	0	0	0	0	0	0	0	0	0	0	0	0	0	0	2	0
denovo43351	0	0	0	0	0	0	0	27	0	0	2	0	0	0	0	0	0	0	0	0	0	0	0	0	0	0	0	0	0	0	0	0	0	0	0	10	0	0	0	0	0	0	0	0	0	2	0	0	1
denovo43808	4	0	0	0	47	25	0	0	389	1	0	8	2	0	0	0	0	1	63	3	50	656	12	18	31	183	10	0	2	94	188	30	3	0	49	0	23	7	2	4	570	1	0	80	4	0	1	6	0
denovo43817	0	0	0	0	14	146	0	0	0	0	0	0	52	0	0	0	198	82	39	0	0	47	4	0	2	39	1	0	0	4	67	0	0	451	1	0	0	0	0	0	0	0	0	0	0	0	0	0	0
denovo44053	0	0	0	0	1	0	0	12	1	0	0	0	0	0	0	0	0	0	1	0	6	0	1	0	0	1	0	0	0	0	1	0	0	0	0	0	0	0	0	0	0	0	0	1	620	0	0	0	0
denovo44164	0	0	0	0	2	0	0	0	24	0	0	0	0	0	0	0	0	0	0	0	0	2	0	0	0	4	3	0	0	1	0	0	0	0	0	0	0	0	0	4	37	0	0	0	0	0	0	0	0
denovo44388	0	0	0	0	0	0	0	0	0	0	0	0	0	0	0	0	0	0	4	0	2	0	0	1	80	10	0	0	0	10	0	0	0	0	1	0	0	0	0	16	0	0	0	0	0	0	0	0	0
denovo44486	402	13305	0	0	0	2	0	0	15	0	0	0	0	0	0	0	0	3	0	1	1	0	15	22	1	0	2	0	0	1	11	23	16	724	1913	0	113	1	0	0	1	62	12	13	0	2000	54	28	391
denovo44488	5582	16517	1	2	1	55	2	0	4	2	1	364	116	0	0	1	2	1	2	1	2	2	0	26	2	8	28	173	40	89	66	15	928	6925	116	2	1014	655	1	2	6	228	13	2223	0	6093	6212	3714	13028
denovo4480	0	0	0	0	0	0	0	0	0	0	0	0	0	0	0	0	0	0	0	0	0	0	0	0	0	0	0	0	0	0	0	0	0	1	0	0	0	0	0	0	0	0	0	0	0	0	0	0	0
denovo4481	0	0	0	0	0	0	0	0	0	0	0	0	0	0	0	0	0	0	0	0	0	0	0	0	0	0	0	0	0	0	0	0	0	0	0	0	0	0	0	0	0	0	0	0	0	0	0	0	0
denovo44915	1	0	1	0	15	0	0	33	0	49	1	392	69	2	1	1	0	1	1	0	0	0	0	0	1	0	0	0	2	0	0	1	3808	0	0	640	0	609	0	0	0	0	1	0	1	0	1	0	1
denovo44938	0	0	0	0	0	0	0	0	0	0	0	3	0	0	0	0	0	0	2	0	0	0	0	0	0	0	0	0	0	0	0	0	3	0	0	0	0	0	0	0	0	0	0	0	0	0	0	0	0
denovo45105	2	0	0	0	0	0	0	0	0	0	1	11	0	0	0	1	0	0	0	0	0	3	2	0	0	0	0	0	0	0	1	19	1	0	2	0	0	0	4	0	0	538	0	32	13	0	46	0	0
denovo453	0	0	4	0	0	0	0	21	2	0	1	102	0	0	0	14	0	0	0	0	0	1	0	0	1	2	392	1	0	0	0	0	1	0	0	2	1036	0	0	0	0	1	2	0	0	1	0	0	0
denovo45747	65	2825	0	0	0	0	0	0	0	1	0	79	0	0	0	0	0	1	0	1	0	0	0	0	0	0	0	0	12	0	1	1	1	0	5	0	0	0	3	0	0	2	9	17	0	4	1	4	1
denovo46023	0	1	8	0	14	0	19	14	68	1	4	10	1	0	6	9	0	2	0	3	0	6	1	0	0	4	68	2	0	0	1	1	2	0	0	27	9	214	32	0	10	1	4	11	0	0	0	14	0
denovo46114	0	0	1	6	10	59	159	3	11	3	8	7	13	41	371	107	0	35	18	0	2	16	57	0	0	203	56	7	3	21	32	10	50	0	2	0	0	0	26	0	0	0	0	0	0	0	0	0	0
denovo4638	0	0	0	3	0	0	0	0	0	0	24	0	0	0	0	0	0	0	0	0	0	0	0	0	0	0	0	0	0	0	0	0	0	0	0	158	0	0	0	0	0	0	0	0	0	0	0	0	0
denovo4641	0	0	0	0	0	0	0	0	0	0	0	0	0	0	0	0	0	0	0	0	0	0	0	0	0	0	0	0	0	0	0	0	0	0	0	0	0	0	0	0	0	0	0	0	0	0	0	0	0
denovo46515	0	0	0	0	0	0	0	0	0	0	0	0	0	0	0	0	0	0	0	0	0	1	0	0	0	2	0	0	0	0	0	0	0	0	0	0	0	0	0	0	1	0	0	0	0	0	0	0	0
denovo46585	0	0	0	0	0	0	0	0	0	0	248	0	0	0	0	0	0	0	0	0	0	0	0	0	0	0	0	0	0	0	0	0	0	0	0	0	0	0	0	0	0	0	0	0	0	0	0	0	0
denovo46815	0	0	0	1	0	0	0	0	0	0	1	0	0	0	0	0	6528	0	0	1	3	723	0	0	0	34	54	0	0	0	0	0	0	0	0	0	0	0	1	0	0	0	0	0	0	0	0	0	0
denovo46900	0	0	0	0	0	0	0	0	0	0	0	0	0	0	0	0	0	0	0	0	0	0	0	0	0	0	0	0	0	0	0	0	0	0	0	0	0	0	0	0	1	0	0	5	568	0	0	0	0
denovo47153	0	0	0	0	0	0	0	0	0	0	0	0	0	0	0	0	0	0	0	0	0	0	0	0	0	0	0	0	0	0	0	0	0	0	0	0	0	0	0	0	0	0	0	0	0	0	0	0	0
denovo47496	0	0	0	0	0	0	0	0	0	0	0	0	0	0	0	0	0	0	0	0	0	0	0	0	0	0	0	0	0	0	0	0	0	0	0	0	0	0	0	0	0	0	0	0	0	0	0	0	0
denovo47720	0	0	0	1	18	1	0	0	134	1	0	3	3	0	0	0	0	0	23	0	26	184	5	10	0	84	2	0	1	1	7	3	0	0	6	0	5	1	1	0	102	0	0	0	4	0	0	2	0
denovo47777	0	0	0	22	42	10	0	2	4	0	1	0	23	0	0	410	0	7	713	0	0	95	2	0	1	6	0	137	0	0	17	0	0	0	0	17	0	0	1	0	0	1	0	0	0	0	0	0	0
denovo47789	0	0	0	0	0	0	0	0	0	0	0	5	0	0	0	3	0	0	0	0	0	0	0	0	0	0	28	1	0	0	0	0	0	0	0	0	104	0	0	0	0	0	0	0	1	0	0	0	0
denovo48000	53	0	2	0	0	0	0	0	0	0	0	0	0	0	0	0	0	0	0	0	0	0	0	0	0	0	0	0	0	0	0	3	1	0	0	0	0	0	0	0	0	0	0	0	5	23	0	4	9
denovo48121	0	0	0	0	0	0	0	0	0	0	0	0	0	0	0	0	0	0	0	0	0	0	0	0	0	0	0	0	0	0	0	0	0	0	1	0	0	0	0	0	0	0	0	0	0	0	1582	8	0
denovo48156	0	0	0	0	0	0	0	0	0	0	0	0	0	0	0	0	0	0	0	0	0	0	0	0	0	0	0	0	17	0	0	0	0	0	0	0	0	0	0	0	0	0	0	0	0	0	0	0	0
denovo48159	0	0	1	0	92	0	0	0	60	0	0	0	0	1	0	0	0	0	0	0	0	0	0	0	0	0	0	0	0	0	0	0	6	2479	0	0	0	0	0	0	0	0	0	49	0	0	0	0	0
denovo48163	0	0	0	0	374	0	0	0	0	0	0	0	0	0	0	0	0	0	0	0	12	0	3	0	0	0	0	0	0	0	0	0	0	0	0	0	1	0	0	5078	0	0	0	0	0	0	0	0	0
denovo48230	0	0	0	31	635	0	0	88	0	0	409	4	330	0	0	8	0	0	0	0	0	0	0	0	0	0	0	0	16	0	0	0	0	0	0	149	0	0	0	0	0	0	0	0	0	0	0	0	0
denovo48236	0	0	0	76	12	352	165	2	52	6	18	5	68	61	478	132	0	90	32	5	3	22	20	1	0	196	19	13	4	1	18	24	12	1	3	0	3	0	37	0	0	0	0	0	0	0	1	2	0
denovo48424	2	23	0	0	0	0	0	0	4	0	0	0	0	0	0	1	0	3	0	0	0	0	3	0	0	0	0	2	0	0	3	7	6	65	208	0	11	0	0	22	0	0	2	1	0	0	0	0	23
denovo48622	0	0	0	0	0	0	0	0	0	0	0	0	110	0	0	0	0	0	0	0	0	0	0	0	0	0	0	0	0	0	0	0	0	0	0	0	0	0	0	0	0	0	0	0	0	0	0	0	0
denovo48678	0	0	1	383	3224	0	447	57	7870	1	34	17	1673	2	0	553	0	45	486	109	0	4009	0	0	389	0	1	804	51	2	0	1	0	1	0	52	0	1	1	0	0	0	0	0	0	1	0	2	0
denovo48717	0	0	0	7	30	104	135	2	26	0	3	4	35	122	379	303	0	101	40	0	2	18	61	0	0	186	136	40	32	90	34	5	0	0	0	1	0	0	34	0	0	0	0	0	0	0	0	0	0
denovo48779	0	0	0	0	5	0	2095	0	3	494	0	0	0	0	0	0	2	0	1	0	87	0	0	0	0	0	0	0	180	0	0	0	0	0	0	0	0	0	1	0	0	0	0	0	0	0	0	0	0
denovo49101	7	796	0	0	0	0	0	0	0	0	0	1	0	0	0	0	0	0	0	0	0	0	0	0	0	0	0	0	0	0	0	0	0	0	0	0	0	0	0	0	0	0	0	0	0	0	0	1	0
denovo49822	1	0	0	0	0	0	0	0	0	0	0	0	0	0	0	0	0	0	0	0	0	0	0	0	0	0	0	147	4	0	0	0	0	0	0	0	0	0	0	0	0	0	0	0	0	0	0	0	0
denovo49941	0	0	0	0	0	0	0	0	0	0	2	0	0	0	0	0	564	0	0	0	0	72	0	0	0	1	2	0	0	0	0	0	0	0	0	0	0	0	0	0	0	0	0	0	0	0	0	0	0
denovo50054	9	0	1	0	0	0	0	59	0	0	0	0	0	0	0	0	0	0	0	0	0	0	0	0	0	0	0	0	0	1	0	0	0	0	0	0	0	0	1	4	0	0	0	0	0	12	0	0	7
denovo50354	0	0	0	0	0	1	0	0	0	0	0	0	0	4	0	0	0	252	11	0	0	59	2	0	0	162	0	0	0	0	0	0	0	0	0	0	0	0	0	0	0	0	0	0	0	0	1	0	0
denovo5114	3	0	0	0	1	8	0	0	1	0	0	7	1	2	0	0	0	0	0	1	0	1	0	0	0	0	0	0	0	12	8	12	19	222	0	0	46	25	0	0	198	0	0	41	0	1	0	0	162
denovo5128	0	0	0	0	0	0	0	0	0	0	0	0	0	0	0	0	0	0	0	0	0	1	0	0	0	0	0	0	0	0	13	0	0	0	0	0	0	0	0	0	0	1	0	2	0	0	0	58	0
denovo51514	0	0	0	2	0	8	513	0	0	0	43	0	497	12	371	2160	0	0	899	0	0	0	158	0	255	40	80	0	10	822	651	0	0	0	0	0	0	0	0	0	0	0	0	0	0	0	0	0	0
denovo51558	1	169	0	9	0	215	123	0	345	14	5	9	1475	75	322	2	1	2	1	21	6	118	121	1	0	1000	54	516	4420	20	55	1	6	0	8	0	5	0	0	0	1	0	0	0	0	0	0	1	0
denovo51560	6	631	0	0	0	0	0	0	0	0	0	0	0	0	0	0	0	0	0	0	0	0	0	0	0	0	0	0	0	0	0	0	0	0	0	0	0	0	0	0	1	2	0	0	0	0	0	0	0
denovo51838	0	1	2	2394	1792	1	4	1	1015	1	1	3997	1611	1378	3	5834	1	602	2345	206	1	0	4	1	9794	1	1	6425	173	0	1	0	1	3	0	9	0	0	3	1	3	1	1	0	2	2	1	0	0
denovo52197	5	0	0	0	3	9	0	0	0	1	1	1	6	0	0	2	1	0	0	4	0	8	1	0	4	0	0	0	31	0	22	23	1	43	1	2	92	18	0	1	330	1	0	1	1	2	0	0	83
denovo52290	37	0	0	0	50	0	0	61	2	0	1	0	226	0	0	0	0	15	324	1	1	1	0	0	0	1	0	2	3	0	2	0	0	0	0	0	0	0	0	0	0	0	0	0	0	0	1	0	0
denovo53260	0	0	0	0	0	0	0	0	0	0	51	0	3	0	0	0	0	0	0	0	0	0	0	0	0	0	0	0	0	0	0	0	0	0	0	394	0	0	0	0	0	0	0	0	0	0	0	0	0
denovo53542	12	0	0	0	0	1	0	0	8	0	0	0	3	3	0	2	14	0	5	3	7	3	1	25	0	4	107	29	214	27	40	5	0	27	0	0	1	1	0	0	1	0	0	0	0	197	20	32	9
denovo53592	0	0	8	0	4	114	0	0	0	0	0	1	7	189	0	40	60	64	38	55	4	17	6	0	17	20	233	0	0	498	67	11	55	85	0	2	0	19	0	0	80	0	41	526	69	2	0	0	33
denovo53729	22	1	0	0	4	0	0	0	1	0	0	1	1	0	0	0	0	0	0	0	1	2	0	39	1	7	0	1	3	440	0	0	11	1	0	0	3	0	0	0	1	0	0	0	0	2	1	0	0
denovo53937	0	0	0	0	0	0	0	0	0	0	0	28	3	0	0	0	0	0	0	0	0	0	0	0	0	0	0	0	0	0	0	0	513	0	0	0	0	81	0	0	0	0	0	0	0	0	0	0	0
denovo54123	0	0	0	0	0	0	0	0	0	0	0	0	0	0	0	0	0	0	0	0	1	0	1	0	0	0	105	0	0	1	25	0	0	0	0	2	0	6	0	0	0	0	58	0	0	0	0	0	0
denovo54266	2	0	0	0	0	0	0	0	0	0	0	7	0	0	0	0	0	0	0	0	0	0	0	0	0	0	0	0	0	0	0	1	0	0	0	0	0	0	0	0	0	2	0	2	0	1	1	0	0
denovo54457	0	0	0	0	0	0	0	0	0	0	0	0	0	0	0	0	0	0	0	0	0	0	0	0	0	0	0	0	0	0	0	0	0	0	0	0	0	0	0	0	0	0	0	0	0	0	0	235	0
denovo54530	0	0	0	0	0	0	0	0	0	0	0	328	0	0	0	0	0	0	0	0	0	0	0	0	0	0	0	0	0	0	0	0	0	0	0	0	0	0	0	0	0	0	0	0	0	0	0	0	0
denovo54569	0	0	0	0	0	0	0	0	0	0	0	230	0	0	0	2	0	0	0	0	0	0	0	0	0	0	0	0	0	0	0	0	0	0	0	25	0	0	0	0	0	0	0	0	0	0	0	0	0
denovo5470	7	0	0	0	0	0	0	60	0	0	0	0	0	0	0	3	0	0	0	0	0	0	4	0	0	0	0	0	0	0	0	0	0	0	0	0	0	0	0	0	0	0	3	0	0	0	0	0	0
denovo54831	0	0	0	0	0	0	0	161	0	0	0	0	0	0	0	0	1	0	0	0	0	0	16	0	0	0	0	0	5	0	0	0	0	0	0	0	1	0	0	0	0	0	0	0	0	0	0	0	0
denovo55080	0	0	0	0	0	0	0	2	0	4	0	58	0	0	0	0	0	0	2	0	0	0	0	0	0	0	0	0	0	0	0	0	193	0	0	34	0	34	0	0	0	0	0	0	0	0	0	0	0
denovo55105	0	0	0	0	0	0	0	0	0	0	0	0	0	0	0	0	0	0	0	0	0	0	0	0	0	0	0	0	0	0	0	1	0	0	0	0	5	0	0	0	0	0	0	0	0	0	0	0	0
denovo558	0	0	0	0	0	0	0	0	0	0	0	1	0	0	0	0	0	0	0	0	0	0	0	0	0	0	0	0	0	0	0	0	2	0	0	0	0	0	0	0	0	0	0	0	0	0	0	0	0
denovo5583	0	0	0	0	0	0	0	0	0	0	0	0	0	0	0	0	0	0	0	0	0	0	0	0	0	0	0	0	0	0	0	0	0	0	36	0	0	0	0	1	0	0	0	0	0	0	0	1	0
denovo56474	0	0	0	19	39	0	26	1	432	0	1	1	35	0	0	6	0	1	39	10	0	136	0	0	0	0	0	25	3	0	0	0	0	0	0	2	0	0	0	0	0	0	0	0	0	0	0	3	0
denovo56495	0	0	0	0	0	0	0	0	0	0	0	0	0	0	0	0	0	0	0	0	0	0	0	0	0	0	0	0	0	0	0	0	0	0	0	0	0	0	0	0	0	0	0	0	0	0	0	0	0
denovo56542	0	0	0	0	0	0	0	6	0	10	2	13	0	0	0	0	0	0	17	0	0	0	0	0	0	0	0	0	0	0	0	0	15	0	0	3	0	31	0	0	0	0	0	0	0	0	0	0	0
denovo56571	0	0	0	0	0	0	0	0	1628	0	0	1	0	0	0	54	0	0	11	0	0	0	0	1	0	0	28	0	0	0	0	0	0	0	0	0	0	0	0	0	0	0	0	0	0	0	0	0	0
denovo56912	0	0	0	0	8	0	0	0	0	0	0	0	0	0	0	0	0	0	0	0	10	0	0	0	0	0	0	0	0	0	0	1	0	0	0	0	3	0	0	530	0	0	0	0	0	0	0	0	0
denovo57020	0	0	0	0	0	0	0	0	0	0	0	0	0	0	0	0	0	0	0	0	0	0	0	0	0	0	0	0	0	0	0	0	0	0	0	0	0	0	0	0	0	0	0	0	0	0	0	0	0
denovo57269	0	0	0	0	0	0	0	0	0	0	1	236	0	0	0	0	0	0	0	0	12	0	0	0	0	0	0	0	0	0	0	0	0	0	0	0	522	0	0	0	0	0	0	0	0	0	0	0	0
denovo57496	7	4	1537	3	2043	5818	5	54	15	2	3	312	2037	3791	6	1178	8423	5897	2070	1819	89	3931	1711	0	1481	1487	13283	3	143	3212	4257	840	1576	5425	58	30	47	623	25	4	12630	4	4418	11472	3221	8	6	3	267
denovo57551	115	0	0	8	0	0	0	0	7	1	36	397	87	2	2	6	10	3	2	0	3	117	111	0	5	4	40	2	30	2	16	374	66	146	86	0	0	0	30	979	0	16943	256	1571	344	200	3169	2	2
denovo57634	1	0	148	96	497	521	494	10	450	773	64	115	20	10	591	213	128	250	507	694	674	319	427	26	0	194	124	7	1	5	320	500	30	0	497	17	217	38	198	0	97	8	44	51	521	0	0	13	0
denovo57793	0	0	0	0	1	23	0	0	0	0	0	0	3	0	0	0	3	3	1	0	0	1	1	0	0	1	0	0	0	1	34	0	0	411	0	0	0	0	0	0	0	0	0	0	0	0	0	0	0
denovo5780	0	0	0	0	4	29	0	0	0	0	0	2	1	0	0	0	0	0	0	0	0	0	0	44	1	3	5	57	1	15	2	2	18	44	0	0	108	0	0	0	0	0	0	494	0	1	5	0	3
denovo57952	13	1	555	2	217	4	11	2400	91	0	3	21	14	2	10	14	0	0	0	1	4	4	1	1	1	7	46	4	21	1	1	0	2	0	3	2	34	2497	6	1	25	3	26	74	0	1	0	199	45
denovo58073	9	0	0	6	0	0	0	0	0	0	5	4	23	0	0	5	8	0	0	0	0	6	46	0	1	0	4	0	10	1	1	39	3	6	0	1	0	1	2	521	1	4	0	1	0	325	736	0	0
denovo583	0	0	0	643	0	0	0	0	0	0	0	0	364	0	0	0	0	0	0	0	0	0	0	0	0	0	0	0	2	0	0	0	0	0	0	0	0	0	0	0	0	0	0	0	0	0	0	1	0
denovo584	6	5	614	1110	4450	6569	5180	142	4595	6864	598	779	974	85	7576	1326	1761	2499	5422	6188	7840	2728	2622	389	11	1876	988	130	47	38	3382	11508	206	8	8073	474	4775	1000	5057	5	1296	12575	231	280	3083	5	4	3067	7
denovo6000	0	0	0	0	0	0	0	0	0	0	0	0	0	0	0	0	0	0	0	0	0	0	0	0	0	0	0	0	0	0	0	0	0	0	0	0	0	0	0	0	0	0	0	0	0	0	0	0	0
denovo6154	4	0	0	0	0	0	0	0	0	0	0	4	0	1	0	0	0	0	0	0	0	5	0	0	0	0	0	0	0	2	0	0	4	13	0	0	0	0	0	0	1	0	0	1	0	3	0	1	7
denovo6161	0	0	1	1	9	11	0	0	6	0	0	6	16	0	0	3	1	0	1	5	0	12	0	0	3	0	0	0	24	0	9	19	0	14	0	0	18	2	1	0	1064	0	0	0	1	0	0	0	5
denovo6227	0	0	0	0	0	0	0	0	0	0	3	0	0	0	0	1	0	0	0	0	0	0	0	0	0	0	0	0	0	1	0	0	0	0	0	0	0	0	0	0	0	0	0	1	0	0	0	0	0
denovo652	0	0	1	0	0	0	0	0	0	0	126	0	0	0	0	0	0	0	0	0	0	0	0	0	0	0	0	168	0	0	0	0	0	0	0	133	0	746	48	0	0	0	1	0	0	0	0	0	0
denovo6580	0	0	0	77	17	0	0	0	35	0	0	83	25	58	0	100	0	18	80	13	0	0	0	0	104	0	0	238	6	0	0	0	0	0	0	0	0	0	0	0	0	0	0	0	0	0	0	0	0
denovo7003	0	0	0	0	0	0	0	0	0	0	0	0	0	0	0	0	0	0	0	0	0	0	0	0	0	0	0	0	0	0	0	0	0	0	0	0	0	0	0	3666	0	0	0	0	0	0	1	0	0
denovo7085	0	0	0	0	0	0	0	0	0	0	0	0	0	0	0	1	0	0	0	0	0	0	0	0	0	0	0	0	0	0	0	0	0	0	0	0	0	0	0	0	0	0	0	0	0	0	0	0	0
denovo7656	0	0	0	0	4	0	0	0	30	0	0	0	0	0	0	0	9	0	3	0	21	0	0	192	0	0	0	2	0	0	0	0	0	0	0	0	0	0	0	0	0	0	0	0	0	0	0	0	0
denovo7769	8	8	0	0	0	0	0	0	0	0	0	31	1	0	0	0	0	0	0	0	0	0	0	0	0	0	0	0	0	0	8	1	123	4	5	0	14	25	0	0	0	26	0	54	1	9	0	36	0
denovo7906	0	3	0	0	73	0	0	528	0	0	0	0	0	0	0	0	0	0	43	0	2	0	7	0	0	0	0	0	4	0	17	0	0	0	0	0	131	3	0	0	0	0	0	0	0	0	0	0	0
denovo7982	0	2	0	0	0	6	0	0	2	0	5	2	0	0	0	0	39	1	2	0	0	27	1	12	0	2	1	0	0	2	10	20	5	9	54	0	14	2	8	0	0	4	1	5	0	4	2	73	3
denovo8109	0	0	0	3	4	0	0	7	0	0	79	0	59	0	0	0	0	0	0	0	0	0	0	0	0	0	0	0	0	0	0	0	0	0	1	16	0	0	0	0	0	0	0	0	0	0	0	0	0
denovo8462	0	0	2	1	0	0	0	0	0	0	0	0	1	0	0	0	0	0	0	2	0	0	0	0	0	0	1	5	0	0	0	0	29	632	1	0	0	0	0	0	0	2	0	0	0	0	0	4	0
denovo8483	0	0	0	0	0	13	0	0	0	0	0	0	0	0	0	0	0	0	0	0	0	0	0	0	0	0	0	0	0	0	162	0	12	0	0	0	27	2	0	0	1	0	0	350	0	0	0	0	0
denovo853	0	1	0	0	0	0	0	0	0	1	1	0	50	0	0	0	0	1	0	1	0	0	0	0	2	0	0	0	3	0	0	0	0	0	0	0	0	77	0	0	5	0	0	0	0	0	0	2	1
denovo9315	0	0	0	219	0	0	0	0	0	0	49	0	49	0	0	0	0	1	0	0	1	0	0	0	0	0	0	0	11	0	0	0	0	0	0	0	0	0	0	0	0	0	0	0	0	0	0	0	0
denovo9803	40	0	0	0	0	0	0	32	0	0	0	0	0	0	0	0	0	0	0	0	0	0	4	0	0	0	0	0	0	0	0	0	0	0	0	0	0	0	0	0	0	2	3	1	1	2	0	0	0
denovo9964	0	0	0	0	5	96	0	0	0	0	0	0	13	146	0	17	1	96	13	0	0	9	1	0	0	44	27	0	0	40	5	0	15	0	0	0	0	0	0	0	0	0	0	0	0	0	0	0	0
[truncated: 67 more columns]
